# Supplementary material for: Identification and Characterization of Resistance to Rust in Lentil and Its Wild Relatives
Source: Plants (Basel). 2023 Jan 31;12(3):626. doi: 10.3390/plants12030626 (PMC9919313; doi:10.3390/plants12030626)
Supplement: Supplementary file 1 [file plants-12-00626-s001.zip]

Archive with 1 entries (1 files):
- plants-2167345-supplementary.pdf
